# Supplementary material for: Health status of and health-care provision to asylum seekers in Germany: protocol for a systematic review and evidence mapping of empirical studies
Source: Syst Rev. 2014 Nov 29;3:139. doi: 10.1186/2046-4053-3-139 (PMC4259011; doi:10.1186/2046-4053-3-139)
Supplement: Supplementary file 4 — Additional file 4:Data extraction form-qualitative studies. The data extraction form which will be used to analyze the included qualitative studies. (XLS 72 KB) [file 13643_2014_305_MOESM4_ESM.xls]

## Sheet: Codebook
Variable	Value/scale	Comment:
Ref ID	numerical (see Screening xls)
Author	string
Publication Year	numerical
Study Design	CS = cross-sectional study; CH=cohort study; II=in depth interview; FG=Focus group; LQS=longitudinal qualitative study; MM=Mixed-methods
Study Population	string
Study Year	numerical
Sample Size	numerical
Contextual determinants (exposure)	string
Individual determinants (exposure)	string
Measure of effect	OR=crude odds ratio; RR=crude Relative risk; AOR = adjusted OR; ARR=adjusted RR, SA=statistical association (p-value), Difference in Proportions: DiP, Difference in Means: DiM; RC=regression coeffcients; ARC = adjusted regression coefficient; Spearman rho correlation=r; Pearsons rho=rho; Structural Equation Modelling: SEM; P=Prevalence, Predicted Probabilities=PP	Take adjusted measures if both adjusted and unadjusted ones are presented.
Strength of association (if applicable)	numerical
Confounders	string
Components of DM self-management under investigation (outcome)	1 = Diet; 2=Exercise; 3 = SMBG; 4= foot care; 5=Smoking; 6=Medication; 7= Alcohol; 8 = Problem-solving; 9=Psychosocial adaptation
Type of influence	+ = enabling; - = disabling; / = no effect
Main findings/Conclusion	string

## Sheet: Data extraction Sheet
Generic data			Information on research team & reflexivity						Objectives & design					Study Population						Analysis & Findings						Health & Health Care Provision Aspects analysed/ explored				Limitations			Quality Appraisal
			Personal characteristics				Relationship with participants							Demographics
Ref ID	Author(s)	Year of Publication	Interviewers/ facilitators	Occupation/position at time of study	Gender	Experience/ Training / Disciplinary background	Relationships prior to study commencement	Participant knowledge of the interviewers	Study objective(s)/ Research question(s)	Study Design/ Data collection methods	Theoretical framework (methodological orientation and theory)	Setting/ Context of study	Year of data collection	Country/ Countries of origin	Age/Age-groups	Sex	Further relevant information (e.g. length of stay in Germany, etc)	Sample Size(s)	Sampling strategy	Derivation of Themes (1= a priori/0=post-hoc)	Quotations (1=yes/0=no)	Consistency between findings and data? (1=yes/0=no)	Minor Themes (as reported)	Major Themes (as reported)	Main results/ Conclusions (as reported)	Physical health conditions	Mental health conditions	Social well-being	Health care dimensions	Main limitations (as reported)	Additional (main) limitations identified by review-team	Funding sources/ conflicts of interest	CASP Appraisal Tool for Qualitative Studies
