# Supplementary material for: Health status of and health-care provision to asylum seekers in Germany: protocol for a systematic review and evidence mapping of empirical studies
Source: Syst Rev. 2014 Nov 29;3:139. doi: 10.1186/2046-4053-3-139 (PMC4259011; doi:10.1186/2046-4053-3-139)
Supplement: Supplementary file 5 — Additional file 5:Data extraction form-reviews. The data extraction form which will be used to analyze the included reviews. (XLS 72 KB) [file 13643_2014_305_MOESM5_ESM.xls]

## Sheet: Codebook
Variable	Value/scale	Comment:
Ref ID	numerical (see Screening xls)
Author	string
Publication Year	numerical
Study Design	CS = cross-sectional study; CH=cohort study; II=in depth interview; FG=Focus group; LQS=longitudinal qualitative study; MM=Mixed-methods
Study Population	string
Study Year	numerical
Sample Size	numerical
Contextual determinants (exposure)	string
Individual determinants (exposure)	string
Measure of effect	OR=crude odds ratio; RR=crude Relative risk; AOR = adjusted OR; ARR=adjusted RR, SA=statistical association (p-value), Difference in Proportions: DiP, Difference in Means: DiM; RC=regression coeffcients; ARC = adjusted regression coefficient; Spearman rho correlation=r; Pearsons rho=rho; Structural Equation Modelling: SEM; P=Prevalence, Predicted Probabilities=PP	Take adjusted measures if both adjusted and unadjusted ones are presented.
Strength of association (if applicable)	numerical
Confounders	string
Components of DM self-management under investigation (outcome)	1 = Diet; 2=Exercise; 3 = SMBG; 4= foot care; 5=Smoking; 6=Medication; 7= Alcohol; 8 = Problem-solving; 9=Psychosocial adaptation
Type of influence	+ = enabling; - = disabling; / = no effect
Main findings/Conclusion	string

## Sheet: Data extraction Sheet
Generic data				Objectives & design				Population covered by review (if applicable)					Health and healthcare domains covered by review										Other determinants/variables/perceived factors related to health and health care provision covered by the review (if applicable)					Findings & Limitations				Quality Appraisal
								Demographics					Health domains			Health care domains							Exposure(s)/ predictor(s)		Co-variables/Potential confounders considered		Themes/perceived factors reported from qualitative studies
Ref ID	Author(s)	Review title	Year of Publication	Review objective(s)/ Research question(s)	Review Design (systematicvs.selective)	Type of articles included	Years of data collection	Country/ Countries of origin	Age/Age-groups	Sex	Further relevant information (e.g. length of stay in Germany, etc)	Sample Size(s)	Physical health conditions	Mental health conditions	Measures of social well-being	Accessibility	Availability	Affordibility	Acceptability	Quality	Equity/Efficiency	Others	Individual-level	Contextual-level	Individual-level	Contextual-level	Major Themes	Main results/ Conclusions (as reported)	Main limitations (as reported)	Additional (main) limitations identified by review-team	Funding sources/ conflicts of interest	AMSTAR score	Comment on AMSTAR score if applied to non-systematic reviews
